# Supplementary material for: Investigating Urinary Circular RNA Biomarkers for Improved Detection of Renal Cell Carcinoma
Source: Front Oncol. 2022 Jan 31;11:814228. doi: 10.3389/fonc.2021.814228 (PMC8841801; doi:10.3389/fonc.2021.814228)
Supplement: Supplementary file 1 [file DataSheet_1.zip]

Archive with 7 entries (4 files):
- Supplementary_files/
- Supplementary_files/Supplementary_Figures.pdf
- __MACOSX/
- __MACOSX/Supplementary_files/
- __MACOSX/Supplementary_files/._Supplementary_Figures.pdf
- Supplementary_files/Supplementary_Table_1.xlsx
- __MACOSX/Supplementary_files/._Supplementary_Table_1.xlsx
