# Supplementary material for: Investigating Urinary Circular RNA Biomarkers for Improved Detection of Renal Cell Carcinoma
Source: Front Oncol. 2022 Jan 31;11:814228. doi: 10.3389/fonc.2021.814228 (PMC8841801; doi:10.3389/fonc.2021.814228)
Supplement: Supplementary file 1 [file DataSheet_1.zip › Supplementary_files/Supplementary_Table_1.xlsx]

## Sheet: Sheet1
Gene	RNA type	CircRNA name	Primer published?	1st author	Forward	Reverse	Primer Type	Detectable in HEK cells	Detectable in ccRCC urine samples?
EGLN3	circRNA	circRNA_405198	Yes	Franz et al.	TCCTGCAGACATCCTACTCG	GATGCAGCGACCATCACC	Divergent	Yes	Yes
	Linear RNA	N/A	Yes	Franz et al.	CTGTCTGGTACTTTGATGCTGAA	TCAGTGAGGGCAGATTCAGTT	N/A	Yes	Yes
HIPK3	circRNA	hsa_circRNA_100782	Yes	Zheng et al.	TATGTTGGTGGATCCTGTTCGGCA	TGGTGGGTAGACCAAGACTTGTGA	Divergent	Yes	Yes
ABCB10	circRNA	hsa_circRNA_400427	Yes, reverse primer	Reverse primer from Huang et al.	TTGGAGTTTTTTGTCTCACCTAAT	GGGAATCCTGAGTGACTTTGGT	Junctional + Divergent	Yes	Yes
SOD2	circRNA	hsa_circRNA_004662	No	N/A	TATGCTGAGAGATGTTACAGCCCA	GTTTGATGGCTTCCAGCAACT	Junctional + Divergent	Yes	Yes
ACAD11	circRNA	hsa_circRNA_0005875	No	N/A	TGCCAAGCACCAGTGTCGAG	GGTATCCCTGAGTTTTCACTATAAGAAC	Junctional + Divergent	Yes	Yes
GAPDH	Linear RNA	N/A	Yes	Kamdar et al.	GTCTCCTCTGACTTCAACAGCG	ACCACCCTGTTGCTGTAGCCAA	N/A	Yes	Yes
